# Supplementary material for: Termitotrox venus sp. n. (Coleoptera, Scarabaeidae), a new blind, flightless termitophilous scarab from Cambodia
Source: Zookeys. 2015 Jul 15;(513):13–21. doi: 10.3897/zookeys.513.9958 (PMC4524275; doi:10.3897/zookeys.513.9958)
Supplement: XML Treatment for Termitotrox [file zookeys.513.9958-treatment1.xml]

<!DOCTYPE tp:taxon-treatment
  PUBLIC "-//TaxonX//DTD Taxonomic Treatment Publishing DTD v0 20100105//EN" "tax-treatment-NSO.dtd">
<tp:taxon-treatment xmlns:tp="http://www.plazi.org/taxpub"><tp:treatment-meta><kwd-group><label>Taxon classification</label><kwd><named-content content-type="kingdom">Animalia</named-content></kwd><kwd><named-content content-type="order">Coleoptera</named-content></kwd><kwd><named-content content-type="family">Scarabaeidae</named-content></kwd></kwd-group><mixed-citation publication-type="journal"><person-group><name><surname>Kakizoe</surname><given-names>Showtaro</given-names></name><name><surname>Maruyama</surname><given-names>Munetoshi</given-names></name></person-group><article-title><italic><tp:taxon-name><tp:taxon-name-part taxon-name-part-type="genus">Termitotrox</tp:taxon-name-part> <tp:taxon-name-part taxon-name-part-type="species">venus</tp:taxon-name-part></tp:taxon-name></italic> sp. n. (<tp:taxon-name><tp:taxon-name-part taxon-name-part-type="order">Coleoptera</tp:taxon-name-part></tp:taxon-name>, <tp:taxon-name><tp:taxon-name-part taxon-name-part-type="family">Scarabaeidae</tp:taxon-name-part></tp:taxon-name>), a new blind, flightless termitophilous scarab from Cambodia</article-title><source>Zookeys</source><day>15</day><month>7</month><year>2015</year><volume>2015</volume><issue>513</issue><fpage>13</fpage><lpage>21</lpage><pub-id pub-id-type="doi">10.3897/zookeys.513.9958</pub-id></mixed-citation></tp:treatment-meta><tp:nomenclature><label>Genus</label><tp:taxon-name>
                        <tp:taxon-name-part taxon-name-part-type="genus">Termitotrox</tp:taxon-name-part>
                    </tp:taxon-name><tp:taxon-authority>Reichensperger</tp:taxon-authority><xref ref-type="fig" rid="F2">Figs 5–8</xref><tp:nomenclature-citation-list><tp:nomenclature-citation><tp:taxon-name><tp:taxon-name-part taxon-name-part-type="genus">Termitotrox</tp:taxon-name-part></tp:taxon-name><comment> Reichensperger 1915: 16 (type species: <italic><tp:taxon-name><tp:taxon-name-part taxon-name-part-type="genus">Termitotrox</tp:taxon-name-part> <tp:taxon-name-part taxon-name-part-type="species">consobrinus</tp:taxon-name-part></tp:taxon-name></italic> Reichensperger, 1915, by monotypy).</comment></tp:nomenclature-citation><tp:nomenclature-citation><tp:taxon-name><tp:taxon-name-part taxon-name-part-type="genus">Aphodiocopris</tp:taxon-name-part></tp:taxon-name><comment> Arrow 1920: 432 (type species: <italic><tp:taxon-name><tp:taxon-name-part taxon-name-part-type="genus">Aphodiocopris</tp:taxon-name-part> <tp:taxon-name-part taxon-name-part-type="species">minutus</tp:taxon-name-part></tp:taxon-name></italic> Arrow, 1920, by monotypy).</comment></tp:nomenclature-citation></tp:nomenclature-citation-list></tp:nomenclature><tp:treatment-sec sec-type="Additional description"><title>Additional description.</title><p>Maxillae (Fig. <xref ref-type="fig" rid="F2">5</xref>) small; mala toothed distally; basistipes and cardo with long setae on lateral side. Maxillary palpus 4-segmented and well developed; segment I small, bent outwards; segment II about 2 times as long as segment I; segment III small, only slightly longer and broader than segment I, slightly bent inwards; segment IV large, approximately twice as long as segment II; numerous digitiform sensillae present on ventrolateral side of proximal half of segment IV. Labial palpus strongly reduced. Mandibles (Figs <xref ref-type="fig" rid="F2">6</xref>, <xref ref-type="fig" rid="F2">7</xref>) asymmetrical, pointed apically, numerous serrate ridges on molar surface. Epipharynx (Fig. <xref ref-type="fig" rid="F2">8</xref>) with anterior margin feebly bisinuate, epitorma almost indistinct, pedia almost glabrous, chaetoparinae very strong and elongate.</p></tp:treatment-sec><tp:treatment-sec sec-type="Comments"><title>Comments.</title><p>See <xref ref-type="bibr" rid="B3">Krikken (2008)</xref> for generic review. No detailed mouthparts description has previously been provided for <italic><tp:taxon-name><tp:taxon-name-part taxon-name-part-type="genus">Termitotrox</tp:taxon-name-part></tp:taxon-name></italic>. Although this additional description is based on only two species, <italic><tp:taxon-name><tp:taxon-name-part taxon-name-part-type="genus">Termitotrox</tp:taxon-name-part> <tp:taxon-name-part taxon-name-part-type="species">cupido</tp:taxon-name-part></tp:taxon-name></italic> and <italic><tp:taxon-name><tp:taxon-name-part taxon-name-part-type="genus">Termitotrox</tp:taxon-name-part> <tp:taxon-name-part taxon-name-part-type="species">venus</tp:taxon-name-part></tp:taxon-name></italic>, the other members of <italic><tp:taxon-name><tp:taxon-name-part taxon-name-part-type="genus">Termitotrox</tp:taxon-name-part></tp:taxon-name></italic> are expected to share the same or similar character states based on their overall similarity of external morphology.</p></tp:treatment-sec><tp:treatment-sec><!--Section generated to contain objects referenced in tp:taxon-treatment.--><fig id="F2" position="float" orientation="portrait"><label>Figures 5–10.</label><caption><p>Body parts of <italic><tp:taxon-name><tp:taxon-name-part taxon-name-part-type="genus">Termitotrox</tp:taxon-name-part> <tp:taxon-name-part taxon-name-part-type="species">venus</tp:taxon-name-part></tp:taxon-name></italic> sp. n. <bold>5</bold> maxilla (without cardo) <bold>6, 7</bold> right mandible, in ventral and lateral view <bold>8</bold> epipharynx <bold>9, 10</bold> aedeagus in lateral and dorsal views.</p></caption><graphic xmlns:xlink="http://www.w3.org/1999/xlink" xlink:href="zookeys-513-013-g002.jpg" position="float" orientation="portrait" xlink:type="simple" id="oo_47187.jpg"/></fig></tp:treatment-sec><ref-list><ref id="B3"><mixed-citation xmlns:xlink="http://www.w3.org/1999/xlink" xlink:type="simple"><person-group><name name-style="western"><surname>Krikken</surname><given-names>J</given-names></name></person-group> (<year>2008</year>) <article-title>Blind, flightless termitophiles of the genus <italic><tp:taxon-name><tp:taxon-name-part taxon-name-part-type="genus">Termitotrox</tp:taxon-name-part></tp:taxon-name></italic> in East Africa: three new species with a generic review (<tp:taxon-name><tp:taxon-name-part taxon-name-part-type="order">Coleoptera</tp:taxon-name-part></tp:taxon-name>: <tp:taxon-name><tp:taxon-name-part taxon-name-part-type="family">Scarabaeidae</tp:taxon-name-part></tp:taxon-name>: <tp:taxon-name><tp:taxon-name-part taxon-name-part-type="subfamily">Termitotroginae</tp:taxon-name-part></tp:taxon-name>).</article-title> <source>Tijdschrift voor Entomologie</source> <volume>151</volume>: <fpage>65</fpage>–<lpage>75</lpage>. doi: <ext-link ext-link-type="doi" xlink:href="10.1163/22119434-900000251" xlink:type="simple">10.1163/22119434-900000251</ext-link> </mixed-citation></ref></ref-list></tp:taxon-treatment>
