# Supplementary material for: Termitotrox venus sp. n. (Coleoptera, Scarabaeidae), a new blind, flightless termitophilous scarab from Cambodia
Source: Zookeys. 2015 Jul 15;(513):13–21. doi: 10.3897/zookeys.513.9958 (PMC4524275; doi:10.3897/zookeys.513.9958)
Supplement: XML Treatment for Termitotrox venus [file zookeys.513.9958-treatment2.xml]

<!DOCTYPE tp:taxon-treatment
  PUBLIC "-//TaxonX//DTD Taxonomic Treatment Publishing DTD v0 20100105//EN" "tax-treatment-NSO.dtd">
<tp:taxon-treatment xmlns:tp="http://www.plazi.org/taxpub"><tp:treatment-meta><kwd-group><label>Taxon classification</label><kwd><named-content content-type="kingdom">Animalia</named-content></kwd><kwd><named-content content-type="order">Coleoptera</named-content></kwd><kwd><named-content content-type="family">Scarabaeidae</named-content></kwd></kwd-group><mixed-citation publication-type="journal"><person-group><name><surname>Kakizoe</surname><given-names>Showtaro</given-names></name><name><surname>Maruyama</surname><given-names>Munetoshi</given-names></name></person-group><article-title><italic><tp:taxon-name><tp:taxon-name-part taxon-name-part-type="genus">Termitotrox</tp:taxon-name-part> <tp:taxon-name-part taxon-name-part-type="species">venus</tp:taxon-name-part></tp:taxon-name></italic> sp. n. (<tp:taxon-name><tp:taxon-name-part taxon-name-part-type="order">Coleoptera</tp:taxon-name-part></tp:taxon-name>, <tp:taxon-name><tp:taxon-name-part taxon-name-part-type="family">Scarabaeidae</tp:taxon-name-part></tp:taxon-name>), a new blind, flightless termitophilous scarab from Cambodia</article-title><source>Zookeys</source><day>15</day><month>7</month><year>2015</year><volume>2015</volume><issue>513</issue><fpage>13</fpage><lpage>21</lpage><pub-id pub-id-type="doi">10.3897/zookeys.513.9958</pub-id></mixed-citation></tp:treatment-meta><tp:nomenclature><tp:taxon-name>
                        <tp:taxon-name-part taxon-name-part-type="genus">Termitotrox</tp:taxon-name-part>
                        <tp:taxon-name-part taxon-name-part-type="species">venus</tp:taxon-name-part>
                        <object-id xmlns:xlink="http://www.w3.org/1999/xlink" content-type="zoobank" xlink:type="simple">http://zoobank.org/8174A036-4FCC-4957-B788-2541A6CA13D1</object-id>
                    </tp:taxon-name><tp:taxon-authority>Kakizoe &amp; Maruyama</tp:taxon-authority><tp:taxon-status xmlns:xlink="http://www.w3.org/1999/xlink" xlink:type="simple">sp. n.</tp:taxon-status><xref ref-type="fig" rid="F1">Figs 1–4</xref><xref ref-type="fig" rid="F2">, 5–10</xref><xref ref-type="fig" rid="F3">, 11–13</xref><!--PageBreak--></tp:nomenclature><tp:treatment-sec sec-type="type material"><title>Type materials.</title><p>Holotype, male, deposited in Maruyama collection in the Kyushu University Museum: 1.0 km south of Angkor Wat, Angkor, Siem Reap, Cambodia, 22 VIII 2014, S. Kakizoe leg. Paratypes, deposited in Maruyama collection in the Kyushu University Museum: 1 female, 1.6 km southwest of Angkor Wat, Angkor, Siem Reap, Cambodia, 20 VIII 2014, S. Kakizoe leg.; 1 male, 1.0 km south of Angkor Wat, Angkor, Siem Reap, Cambodia, 24 VIII 2014, S. Kakizoe leg.; 2 males, 2 females, 0.77 km east of Angkor Wat, Angkor, Siem Reap, Cambodia, 24 VIII 2014, M. Maruyama &amp; S. Kakizoe leg. (In fungus garden cells of <tp:taxon-name><tp:taxon-name-part taxon-name-part-type="genus">Macrotermes</tp:taxon-name-part> <tp:taxon-name-part taxon-name-part-type="uncertainty-rank">cf.</tp:taxon-name-part> <tp:taxon-name-part taxon-name-part-type="species">gilvus</tp:taxon-name-part></tp:taxon-name>); 1 female, 1.7 km east of Neak Pean, Angkor, Siem Reap, Cambodia, 25 VIII 2014, S. Kakizoe leg. (In fungus garden cell of <italic><tp:taxon-name><tp:taxon-name-part taxon-name-part-type="genus">Hypotermes</tp:taxon-name-part> <tp:taxon-name-part taxon-name-part-type="species">makhamensis</tp:taxon-name-part></tp:taxon-name></italic>).</p></tp:treatment-sec><tp:treatment-sec sec-type="Distribution"><title>Distribution.</title><p>Northwestern Cambodia.</p></tp:treatment-sec><tp:treatment-sec sec-type="Etymology"><title>Etymology.</title><p><italic><tp:taxon-name><tp:taxon-name-part taxon-name-part-type="genus">Venus</tp:taxon-name-part></tp:taxon-name></italic> is the goddess of fertility, beauty and love in ancient Roman mythology and is often illustrated together with <italic><tp:taxon-name><tp:taxon-name-part taxon-name-part-type="genus">Cupido</tp:taxon-name-part></tp:taxon-name></italic>. The new species was found in the area where <italic><tp:taxon-name><tp:taxon-name-part taxon-name-part-type="genus">Termitotrox</tp:taxon-name-part> <tp:taxon-name-part taxon-name-part-type="species">cupido</tp:taxon-name-part></tp:taxon-name></italic> was also found. Therefore, this species is named <italic><tp:taxon-name><tp:taxon-name-part taxon-name-part-type="genus">Venus</tp:taxon-name-part></tp:taxon-name></italic>. Noun in apposition.</p></tp:treatment-sec><tp:treatment-sec sec-type="Diagnosis"><title>Diagnosis.</title><p>This species is similar to <italic><tp:taxon-name><tp:taxon-name-part taxon-name-part-type="genus">Termitotrox</tp:taxon-name-part> <tp:taxon-name-part taxon-name-part-type="species">cupido</tp:taxon-name-part></tp:taxon-name></italic> in having the wing-shaped trichomes on the elytra but easily distinguished from it by the larger body and the development of the pronotal basomedian section and the elytral median projection.</p></tp:treatment-sec><tp:treatment-sec sec-type="Description of holotype male"><title>Description of holotype male.</title><p>General color (Figs <xref ref-type="fig" rid="F1">1–4</xref>, <xref ref-type="fig" rid="F3">11–13</xref>) uniformly dark brown, matt, body length 2.46 mm. <bold><italic>Head</italic></bold> (Figs <xref ref-type="fig" rid="F1">1–4</xref>). Surface generally evenly convex, only with a slight callosity at clypeofrontal transition. Lateral margin of head entirely, finely marginate. Clypeal outline evenly rounded. Clypeofrons brown, glabrous, dis<!--PageBreak-->tinctly, moderately punctate, and 9 elongate deep punctures. Genal tip obtusely angular (in dorsal view); genal surface depressed with deep groove medially. Antennae (Fig. <xref ref-type="fig" rid="F1">3</xref>) yellowish brown with setate club. <bold><italic>Prothorax</italic></bold> (Figs <xref ref-type="fig" rid="F1">1–4</xref>). Prothorax dark brown, narrower than elytra, sides (in dorsal view) evenly rounded over anterior half. Anterolateral lobe rounded, edge slightly projecting downward (forming side of anterolateral <!--PageBreak-->propectoral ridge). Pronotal sides steeply declivous. Posterolateral section of pronotum rounded. Base of pronotum evenly rounded, immarginate; basolateral area with 1 fine ridge and numerous grooves around base. Pronotal surface glabrous. Costae densely punctate, intercostal sulci with distinctly wrinkled. Discal depression deep; surface, apart from some local micropunctation, smooth. Pronotal pattern of longitudinal costae as follows: median costa broad, becoming indistinct around apical 1/5; basomedian section triangular, surface deplanate, flattened except a longitudinal wrinkled furrow at middle. Central depression posterolaterally delimited by depressed area of paramedian costa. Paramedian costa broad, distinct, continuing to about 2/3 of pronotal length. Sublateral costa anteriorly broad, distinct, tapering posteriad to about 1/5 of pronotal length, reaching paramedian costa. Lateral costa anteriorly broad, distinct, extending from anterolateral lobe caudad, tapering to base of pronotum. Marginal costa posteriorly broad, ending at depressed basolateral area. Anterolateral part of propectus deeply excavate. Preprosternal apophysis distinct, with several setae. Propectus glabrous, brown. Posterolateral area of propectus with some ridges and grooves. Postprosternal surface with small, shallow, median impression. <bold><italic>Elytra</italic></bold> (Figs <xref ref-type="fig" rid="F1">1–2</xref>, <xref ref-type="fig" rid="F1">4</xref>). Semi-elliptical, strongly convex dorsally, as high as pronotum, dark brown, matt, with 7 interstrial costae and intervening striae, and with short adpressed trichomes at base of costae 2–5 forming wing-shaped patches. Humeral and apical elytral umbones absent; apicosutural edge nearly rectangular, strongly protruding above. Epipleuron wide. Elytral striae distinct, deeply impressed, with transverse weak costae from base to apex forming quadrate cells; striae 1 and 2 reaching basal half. Discal interstrial costae broadly trapezoidal (in cross-section), surface with dense, scattered punctures. Elytral pattern of interstrial costae as follows: costa 1 (next to suture) narrow, almost rectilinear; costa 2 tapering in front, stopping at basal half. Costa 3 complete, strongly developed, stoutly protruding in front to form median projection. Costae 4–8 complete, strongly developed. Costae 9 and 10 apparently fused together. <bold><italic>Mesosternum</italic></bold> (Fig. <xref ref-type="fig" rid="F1">3</xref>). Transverse mesometasternal groove between posterior edges of mesocoxae distinct, straight, not completely reaching mesocoxae. Mesosternum with fine peridiscal grooves arising from this transverse groove and two diagonal grooves, except in front; mesosternal surface dark brown, glabrous, flattened, moderately micropunctate. <bold><italic>Metasternum</italic></bold> (Fig. <xref ref-type="fig" rid="F1">3</xref>). Metasternum with very shallow median impression, glabrous, and with fine perimarginal groove all around; dark brown. <bold><italic>Abdomen</italic></bold> (Fig. <xref ref-type="fig" rid="F1">3</xref>). Venter with 5 visible fairly sclerotized sternites, all dark brown, matt, glabrous, without grooves, sparsely micropunctate. Pygidium dark brown, glabrous, base broadly margined; surface generally convex, densely micropunctate. <bold><italic>Legs</italic></bold> (Figs <xref ref-type="fig" rid="F1">1–4</xref>). Procoxa protuberant. Profemur brown, underside glabrous, densely micropunctate; outline broadly elliptical, emarginate distally. Protibia pale brown, broad, with sparse short setae, microsculpture poorly pronounced; shape strongly complanate with 2 external denticles, no basal serration; apex oblique-sinuate, transverse, with distinct apico-internal spine; internal side strongly dilated from slender base. Protarsus twice longer than width of tibial apex, slender, yellowish brown; segment 1 inserted in fine groove, as long as segments 2–4 combined. Mesocoxa dark brown, widely separated, slightly divergent anteriad. Mes<!--PageBreak--><!--PageBreak-->ofemur dark brown, broadly elliptic in outline, distally emarginate, surface moderately micropunctate, glabrous. Mesotibia dark brown, with several setae, broad, dilated near base, nearly parallel-sided from apex, edges entire; tibial apex deeply emarginate, with pair of acuminate apico-internal spurs, external one long, slightly curved, internal one short, straight; upper side of mesotibia with fine longitudinal ridge near outer edge, weak costa at basal half, underside with fine sinuate ridge from base to apico-internal section; with long setae around apical quarter. Metatibia similar to mesotibia, but gently dilated apicad, with apex shallowly emarginate. Meso- and metatarsi dark brown, compacted-complanate, segments 1–4 short. Length of outer apical spur of metatibia 1/4 of metatibia, reaching base of tarsal segment 5. Aedeagus (Figs <xref ref-type="fig" rid="F2">9</xref>, <xref ref-type="fig" rid="F2">10</xref>).</p><fig id="F1" position="float" orientation="portrait"><label>Figures 1–4.</label><caption><p>Male habitus of <italic><tp:taxon-name><tp:taxon-name-part taxon-name-part-type="genus">Termitotrox</tp:taxon-name-part> <tp:taxon-name-part taxon-name-part-type="species">venus</tp:taxon-name-part></tp:taxon-name></italic> sp. n. <bold>1</bold> dorsal view <bold>2</bold> lateral view <bold>3</bold> ventral view <bold>4</bold> antero-lateral view</p></caption><graphic xmlns:xlink="http://www.w3.org/1999/xlink" xlink:href="zookeys-513-013-g001.jpg" position="float" orientation="portrait" xlink:type="simple" id="oo_47186.jpg"/></fig><fig id="F2" position="float" orientation="portrait"><label>Figures 5–10.</label><caption><p>Body parts of <italic><tp:taxon-name><tp:taxon-name-part taxon-name-part-type="genus">Termitotrox</tp:taxon-name-part> <tp:taxon-name-part taxon-name-part-type="species">venus</tp:taxon-name-part></tp:taxon-name></italic> sp. n. <bold>5</bold> maxilla (without cardo) <bold>6, 7</bold> right mandible, in ventral and lateral view <bold>8</bold> epipharynx <bold>9, 10</bold> aedeagus in lateral and dorsal views.</p></caption><graphic xmlns:xlink="http://www.w3.org/1999/xlink" xlink:href="zookeys-513-013-g002.jpg" position="float" orientation="portrait" xlink:type="simple" id="oo_47187.jpg"/></fig><fig id="F3" position="float" orientation="portrait"><label>Figures 11–13.</label><caption><p>Living <italic><tp:taxon-name><tp:taxon-name-part taxon-name-part-type="genus">Termitotrox</tp:taxon-name-part> <tp:taxon-name-part taxon-name-part-type="species">venus</tp:taxon-name-part></tp:taxon-name></italic> sp. n. walking on a wall of the host termite nest inside.</p></caption><graphic xmlns:xlink="http://www.w3.org/1999/xlink" xlink:href="zookeys-513-013-g003.jpg" position="float" orientation="portrait" xlink:type="simple" id="oo_47188.jpg"/></fig></tp:treatment-sec><tp:treatment-sec sec-type="Female"><title>Female.</title><p>No significant sexual dimorphism is detected.</p></tp:treatment-sec><tp:treatment-sec sec-type="Measurements"><title>Measurements.</title><p>Body length 2.26–2.70 (2.48±0.124); maximum width of head 0.84–0.93 (0.88±0.031); median dorsal length of pronotum 0.92–1.14 (1.01±0.064), maximum width 0.98–1.12 (1.04±0.053); sutural length of elytra 1.12–1.53 (1.35±0.115), maximum width 1.14–1.34 (1.24±0.067). <italic>N</italic> = 7.</p></tp:treatment-sec><tp:treatment-sec sec-type="Symbiotic host"><title>Symbiotic host.</title><p><tp:taxon-name><tp:taxon-name-part taxon-name-part-type="genus">Macrotermes</tp:taxon-name-part> <tp:taxon-name-part taxon-name-part-type="uncertainty-rank">cf.</tp:taxon-name-part> <tp:taxon-name-part taxon-name-part-type="species">gilvus</tp:taxon-name-part></tp:taxon-name> (see Discussion).</p></tp:treatment-sec><tp:treatment-sec sec-type="Remarks"><title>Remarks.</title><p>Male aedeagus size ratio is the same rate as <italic><tp:taxon-name><tp:taxon-name-part taxon-name-part-type="genus">Termitotrox</tp:taxon-name-part> <tp:taxon-name-part taxon-name-part-type="species">cupido</tp:taxon-name-part></tp:taxon-name></italic>, i.e. 44% of body length.</p></tp:treatment-sec></tp:taxon-treatment>
